# Supplementary material for: The Influence of Herbicides to Marine Organisms Aliivibrio fischeri and Artemia salina
Source: Toxics. 2021 Oct 21;9(11):275. doi: 10.3390/toxics9110275 (PMC8623538; doi:10.3390/toxics9110275)
Supplement: Supplementary file 1 [file toxics-09-00275-s001.zip]

Archive with 1 entries (1 files):
- toxics-1332590-supplementary-updated.pdf
